# Supplementary material for: Correction: Alcohol-Related Risk of Suicidal Ideation, Suicide Attempt, and Completed Suicide: A Meta-Analysis
Source: PLoS One. 2020 Oct 29;15(10):e0241874. doi: 10.1371/journal.pone.0241874 (PMC7595431; doi:10.1371/journal.pone.0241874)
Supplement: S2 File — (XLSX) [file pone.0241874.s002.xlsx]

## Sheet: Sheet1
id	aut	yr	cou	sex	pop	typ	stu	ss	es1	es2	adjust	es	lles	ules	Sle	Com	Exp	risk	lnes	lnsees
1	Agrawal 2013	2013	USA	Female	General	Ideation	Cross-sectional	3787	Odds Ratio	Odds Ratio	Crude	3.1	2.5	3.8	****	*	**	Low-risk	1.1314	0.0017357
2	Akechi 2006	2006	Japan	Male	General	Completed	Cohort	43383	Risk Ratio	Risk Ratio	Adjusted	2.3	1.2	4.7	****	**	***	Low-risk	0.832909	0.0016721
3	Andreasson 1991	1991	Sweden	Male	Conscripts	Completed	Cohort	49464	Risk Ratio	Risk Ratio	Adjusted	1.7	1	2.8	***	**	**	Low-risk	0.530628	0.001181
4	Aseltine 2009	2009	USA	Both	General	Attempted	Cross-sectional	32217	Odds Ratio	Odds Ratio	Adjusted	1.78	1.57	2.03	**	**	**	High-risk	0.576613	0.0003652
5	Bagge 2013	2013	USA	Both	General	Attempted	Case-Control	192	Odds Ratio	Odds Ratio	Adjusted	6.13	1.12	33.58	****	**	**	Low-risk	1.81319	0.0626065
6	Beck 1989	1989	USA	Both	General	Completed	Case-Control	413	Odds Ratio	Odds Ratio	Adjusted	5.18	1.94	13.81	***	**	**	Low-risk	1.64481	0.0246373
7	Bernal 2007	2007	Europe	Both	General	Attempted	Cross-sectional	21425	Odds Ratio	Odds Ratio	Adjusted	2.11	1.28	3.5	***	**	**	Low-risk	0.746688	0.0017531
8	Bunevicius 2014	2014	Lithuania	Both	General	Ideation	Cross-sectional	998	Odds Ratio	Odds Ratio	Adjusted	2	1.1	3.8	***	**	**	Low-risk	0.693147	0.0100106
9	Coelho 2010	2010	Brazil	Both	General	Ideation	Cross-sectional	1464	Odds Ratio	Odds Ratio	Adjusted	2.8	1.4	5.6	**	**	**	High-risk	1.02962	0.0092427
9	Coelho 2010	2010	Brazil	Both	General	Attempted	Cross-sectional	1464	Odds Ratio	Odds Ratio	Adjusted	3.9	1.7	9	**	**	**	High-risk	1.36098	0.0111115
10	Donald 2006	2006	Australia	Both	General	Attempted	Case-Control	380	Odds Ratio	Odds Ratio	Adjusted	5.1	1.5	10	****	**	**	Low-risk	1.62924	0.0248266
11	Elizabeth 2009	2009	USA	Both	General	Attempted	Cross-sectional	31953	Odds Ratio	Odds Ratio	Crude	1.75067	1.16183	2.63794	**	*	*	High-risk	0.56	0.0011702
12	Feodor 2014	2014	Denmark	Both	General	Completed	Cohort	32010	Risk Ratio	Hazard Ratio	Adjusted	2.5	1.7	3.7	****	**	***	Low-risk	0.916291	0.0011089
13	Flensborg 2009	2009	Denmark	Both	General	Completed	Cohort	18146	Risk Ratio	Hazard Ratio	Adjusted	3.23	1.96	5.33	****	**	***	Low-risk	1.17248	0.0018945
14	Grossman 1991	1991	USA	Both	General	Attempted	Cross-sectional	6637	Odds Ratio	Odds Ratio	Adjusted	2.7	1.9	3.9	***	**	***	Low-risk	0.993252	0.0022518
15	Gururaj 2004	2004	India	Both	General	Completed	Case-Control	538	Odds Ratio	Odds Ratio	Crude	4.86	1.85	12.82	****	*	**	Low-risk	1.58104	0.0212906
16	Kaslow 2000	2000	USA	Female	General	Attempted	Case-Control	285	Odds Ratio	Odds Ratio	Crude	1.65	0.81	3.35	***	*	**	High-risk	0.500775	0.0214527
17	Kettl 1993	1993	Alaska	Both	General	Completed	Case-Control	66	Odds Ratio	Odds Ratio	Crude	2.76	0.900794	8.61694	**	*	***	High-risk	1.01523	0.0709097
18	Lesage 1994	1994	Canada	Male	General	Completed	Case-Control	150	Odds Ratio	Odds Ratio	Crude	5.6	1.8	17.5	****	*	***	Low-risk	1.72277	0.0473738
19	Morin 2013	2013	Sweden	Both	General	Attempted	Case-Control	515	Odds Ratio	Odds Ratio	Crude	10.5	4.9	22.5	***	**	**	Low-risk	2.35137	0.0171346
20	Man 2005	2005	Switzerland	Both	General	Attempted	Cohort	148	Odds Ratio	Odds Ratio	Adjusted	3.3	0.7	15	***	**	*	High-risk	1.19392	0.064265
21	Orui 2011	2011	Japan	Both	General	Ideation	Cross-sectional	770	Odds Ratio	Odds Ratio	Adjusted	0.5	0.1	2.1	***	**	**	Low-risk	-0.693147	0.027989
22	Petronis 1990	1990	USA	Both	General	Attempted	Cohort	13673	Odds Ratio	Odds Ratio	Crude	18	2.75	118	FTU	FTU	FTU		2.89037	0.0082009
23	Pridemore 2013	2013	Russia	Male	General	Completed	Case-Control	1640	Odds Ratio	Odds Ratio	Adjusted	3.7	2.5	5.6	****	**	**	Low-risk	1.30833	0.0050802
24	Randall 2014	2014	Benin	Both	General	Ideation	Cross-sectional	2690	Odds Ratio	Odds Ratio	Adjusted	1.52	1.02	2.27	**	**	**	High-risk	0.41871	0.0039347
25	Rossow 1995	1995	Norway	Male	Conscripts	Completed	Cohort	41399	Risk Ratio	Risk Ratio	Crude	1.5	1.1	2	****	*	***	Low-risk	0.405465	1.67e-05
26	Rossow 1999	1999	Sweden	Male	General	Attempted	Cohort	46490	Odds Ratio	Odds Ratio	Adjusted	8.8	7.3	10.6	****	**	***	Low-risk	2.17475	0.0004413
26	Rossow 1999	1999	Sweden	Male	General	Completed	Cohort	46490	Odds Ratio	Odds Ratio	Adjusted	2.4	1.6	3.4	****	**	***	Low-risk	0.875469	0.0008918
27	Shoval 2014	2014	Israel	Both	General	Ideation	Cross-sectional	1237	Odds Ratio	Odds Ratio	Adjusted	3.09	1.05	9.13	***	**	**	Low-risk	1.12817	0.015687
28	Swahn 2012	2012	France	Both	General	Ideation	Cross-sectional	13187	Odds Ratio	Odds Ratio	Crude	1.53	1.34	1.74	**	**	**	High-risk	0.425268	0.0005803
28	Swahn 2012	2012	USA	Both	General	Ideation	Cross-sectional	15136	Odds Ratio	Odds Ratio	Crude	1.96	1.63	2.35	**	**	**	High-risk	0.672944	0.0007586
28	Swahn 2012	2012	USA	Both	General	Attempted	Cross-sectional	15136	Odds Ratio	Odds Ratio	Crude	2.66	2.26	3.12	**	**	**	High-risk	0.978326	0.0006686
28	Swahn 2012	2012	France	Both	General	Attempted	Cross-sectional	13187	Odds Ratio	Odds Ratio	Crude	2.23	1.96	2.53	**	**	**	High-risk	0.802002	0.0005671
29	Tidemalm 2008	2008	Sweden	Both	General	Completed	Cohort	39685	Risk Ratio	Hazard Ratio	Adjusted	1.216	1.084	1.364	****	**	***	Low-risk	0.195567	0.0002942
30	Zhang 2010	2010	China	Male	General	Completed	Cross-sectional	454	Odds Ratio	Odds Ratio	Adjusted	1.94	1.07	3.53	**	*	**	High-risk	0.662688	0.0142909
31	Zonda 2006	2006	Hungary	Both	General	Completed	Case-Control	200	Odds Ratio	Odds Ratio	Crude	0.54	0.3	0.97	***	*	**	High-risk	-0.616186	0.0211684
